# Supplementary material for: pERK, pAKT and p53 as tissue biomarkers in erlotinib-treated patients with advanced pancreatic cancer: a translational subgroup analysis from AIO-PK0104
Source: BMC Cancer. 2014 Aug 28;14:624. doi: 10.1186/1471-2407-14-624 (PMC4152581; doi:10.1186/1471-2407-14-624)
Supplement: Supplementary file 2 — Additional file 2: Figure S1: Immunohistochemistry staining for pERK in tissue specimens from AIO-PK0104. A Moderate pERK staining in pancreatic adenocarcinoma cells (score 4); B Strong pERK staining in pancreatic adenocarcinoma cells (score 9); (magnification x 200, for all figures). (ZIP 5 MB) [file 12885_2014_4797_MOESM2_ESM.zip]

Archive with 2 entries (2 files):
- new/1733953403121345_fig3.jpeg
- new/1733953403121345_fig4.jpeg
